# Supplementary material for: Morphological responses of a temperate intertidal foraminifer, Haynesina sp., to coastal acidification
Source: Front Microbiol. 2025 Jul 10;16:1570629. doi: 10.3389/fmicb.2025.1570629 (PMC12286972; doi:10.3389/fmicb.2025.1570629)
Supplement: SUPPLEMENTARY FIGURE S1 — (A) Cross section of a microspheric test. (B) Cross section of a megalospheric test. Each scale bar represents 100 μm. (C) Histogram of proloculus diameters showing a bimodal distribution. [file Supplementary_file_1.zip › Supplemental Tables.XLSX]

## Sheet: Table S1
Study Title	Year	Authors	Journal	Species	pCO2	pH	Calc Sat	Delta CO3 (umol/kg)	Collection environment	Used X ray	Summary of response
Impacts of Multiple Stressors on a Benthic Foraminiferal Community: A Long-Term Experiment Assessing Response to Ocean Acidification, Hypoxia and Warming	2021	Bernhard, Wit, Starczak, Beaudoin, Phalen, McCorkle	Frontiers in marine Science	Community level	~0-~2500		~0.5-~5		At sea	N	Abundance of species varied among treatments, with some being highly abundant in specific treatments, but not consistently across taxa. Some were susceptible, some were tolerant
Combined Impacts of Ocean Acidification and Dysoxia On Survival and Growth of Four Agglutinating Foraminifera	2017	van Dijk et al	Scientific Reports	Milliamina fusca, Trochammina inflata, Textularia tenuissima, Spiroplectammina biformis	471.11-1748.26 ppm	7.52-8.3	0.83-3.52		Intertidal	N	Tested pCO2 and low oxygen combined. Negative impacts on Miliammina fusca and Trochammina inflata, Textularia tenuissima and Spiroplectammina biformis had the highest survivorship and chamber addition rates with combined high pCO2 (2000 ppm) and low O2 (0.7 ml/l) conditions. Only looked at agglutinated forams
Effects of ocean acidification on calcification of symbiont-bearing reef foraminifers	2011	Fujita, Hikami, Suzuki, Kuroyanagi, Sakai, Kawahata, Nojiri	Biogeosciences	Baculogypsina sphaerulata, Calcarina gaudichaudii, and Amphisorus hemprichii	580-770 uatm				Reef Associated	N	Hyaline forams increased deposition with moderate pCO2, but decreased with high pCO2. Net calcification of porcelaneous species decreased at elevated pCO2
Response of benthic foraminifera to ocean acidification in their natural sediment environment: a long-term culturing experiment	2014	Haynert, Schonfeld, Schiebel, Wilson, Thomsen	Biogeosciences	Ammonia aimoriensis, Elphidium sp	430-3247 uatm		~1		At sea	N	Mortality was unaffected, although evidence of dissolution in Ammonia at the highest pCO2 treatment only. The Elphidium stayed intact
Sensitivity of planktic foraminiferal test bulk density to ocean acidification	2019	Iwasaki et al	Scientific Reports	Globigerina bulloides			2024-01-03		At sea	Y	Saw lower test density with decreasing concentrations of carbonate. This study did look at wall thickness using the CT data.
Effect of ocean acidification on the benthic foraminifera Ammonia sp. is caused by a decrease in carbonate ion concentration	2013	Keul, Langer, de Nooijer, Bijma	Biogeosciences	Ammonia	180-1400 uatm	7.60-8.32	0.5-13.8		At sea	N	Signficant relationship between size normalized weight and [CO3], DIC, TA, calcite sat. shell normalized thickness increased with increased carbonate
The Impact of Ocean Acidification on the Functional Morphology of Foraminifera	2013	Khanna, Godbold, Austin, and Paterson	PlosOne	Haynesina germanica	380-1000 ppm	7.72-8.13			Estuary	N	Teeth of Haynesina tend to be somewhat deformed with increasing pCO2
Decrease in volume and density of foraminiferal shells with progressing ocean acidification	2021	Kuroyanagi et al	Scientific Reports	Amphisorus kudakajimensis		7.7-8.3			Off the coast	Y	pH changes decreased the amount of test deposited and the density of the test
Impacts of ocean acidification on large benthic foraminifers: Results from laboratory experiments	2009	Kuroyanagi, Kawahata, Suzuki, Fujita, Irie	Marine Micropaleontology	Marginopora kudakajimensis		7.7-8.3			Reef Associated	N	Nonlinear response to pCO2 and pH. Growth rate tended to decrease with pH
Effect of ocean acidification and temperature increase on the planktonic foraminifer Neogloboquadrina pachyderma (sinistral)	2012	Manno, Morata, Bellerby	Polar Biology	N. pachyderma (s)		7.8-8.1			At sea	N	Net calcification rates decreased under low pH. Increased temperature was linked to a moderated effect of low pH
Non-lethal effects of ocean acidification on the symbiont-bearing benthic foraminifer Amphistegina gibbosa	2013	McIntyre-Wressnig et al	Mar Ecol Prog Ser	Amphistegina (A.) gibbosa and Archaias (A.) angulatus		7.5-8.12	1.5-5.4		Reef Associated	N	A gibbosa growth was not impacted by elevated pCO2, but areas of the test demonstrated dissolution. A angulatus demonstrated decreaesd growth and had high Mg Calcite. Both impacts observed were non-lethal
Ocean acidification not likely to affect the survival and fitness of two temperate benthic foraminiferal species: results from culture experiments	2014	McIntyre-Wressnig et al	Journal of foraminiferal research	Bolivina argentea, Bulimina marginata	ambient-2000ppmv				At sea	N	Saw no difference on growth or fitness
Benthic foraminifera show some resilience to ocean acidification in the northern Gulf of California, Mexico	2013	Pettit et al	Marine Pollution Bulletin	Nonionella, basispinata, Epistominella bradyana, Bilimina marginata	674-1466 uatm	7.55-7.88	1.47-3.6		At sea	N	Found living forams at low pH, but with impoverished species assemblage and post-mortem test dissolution
Ocean acidification induces biochemical and morphological changes in the calcification process of large benthic foraminifera	2015	Prazeres, Uthicke, and Pandolfi	Proceedings of the Royal Society B	Amphistegina lessonii and Marginopora vertebralis	430-2000 uatm	7.7-8.1			Reef Associated	N	Observed decreased growth in A lessonii and M vertebralis
Decline in growth of foraminifer Marginopora rossi under eutrophication and ocean acidification scenarios	2013	Reymond et al	Global change biology	Marginopora rossi		7.6-8.1			Reef Associated	N	Observed decreased growth with increasing pCO2. This varied with nutrient conditions.
Combined effects of warming and ocean acidification on coral reef Foraminifera Marginopora vertebralis and Heterostegina depressa	2014	Schmidt, Kucera, and Uthicke	Coral Reefs	Heterostegina depressa and Marginopora vertebralis	490-790 uatm	7.9-8.1	NA		Reef Associated	N	Elevated pCO2 had negative effects on growth and apparent photosynthetic rate in H.depressa but a positive effect on effective quantum yield. With increasing pCO2, chl a content decreased in H. depressa and increased in M. vertebralis. These results indicate that negative physiological effects on photosymbiont-bearing coral reef Foraminifera are likely to be stronger under simultaneous acidificat…
Warmer more acidic conditions cause decreased productivity and calcification in subtropical coral reef sediment-dwelling calcifiers	2011	Sinutok et al	Limnol. Oceanogr.	Marginopora vertebralis	39-203 Pa	7.4-8.1			Reef Associated	N	Increased CO2 decreased calcification
High risk of extinction of benthic foraminifera in this century due to ocean acidification	2013	Uthicke, Momigliano, and Fabricius	Scientific Reports	Mixed community	>700uatm	<7.9			Reef Associated	N	Saw almost no foraminifera at seep sites with pH <7.9
A short-term survival experiment assessing impacts of ocean acidification and hypoxia on the benthic foraminifer Globobulimina turgida	2016	Wit, Davis, McCorkle, Bernhard	Journal of foraminiferal research	GLOBOBULIMINA TURGIDA			0.5-~5.5		At sea	N	Elevated pCO2 did not impact short term survivorship. Did not examine morphology quantitatively
Foraminiferal test dissolution reveals severe sediment acidification in estuarine mudflats: new perspectives for present and historical assessment	2024	Fouet, Daviray, Geslin, Metzger, and Jorissen	Comptes Rendus Geoscience	Mixed population		~pH 6-7			Estuarine system	N	Saw varying levels of dissolution in tests from porewaters
Inside story: An X-ray computed tomography method for assessing dissolution in the tests of planktonic foraminifera	2010	Johnstone, Schulz, Barker, Elderfield	Marine Micropaleontology	G. ruber [white], G. sacculifer, N. dutertrei and P. obliquiloculata				-23 to 54.8	At Sea	Y	Note, they did not look at pH or pCO2 or calcite saturation, rather just change in concentration of calcite from saturation
Observation of the dissolution process of Globigerina bulloides tests (planktic foraminifera) by X-ray microcomputed tomography	2015	Iwasaki, et al.	Paleoceanography	G. bulloides,		6.7			At Sea	Y	Measured the CT numbers and how that changes with exposure to acidified conditions
Impacts of ocean acidification on intertidal benthic foraminiferal growth and calcification	2019	Guaman-Guevara et al	PlosOne	Elphidium williamsoni		7.3-8.1			Mudflat	N	Scanning electron microscopy image analysis of live specimens at the end of the experimental period show changes in foraminiferal morphology with clear signs of corrosion and cracking on the test surface, septal bridges, sutures and feeding structures of specimens exposed to the lowest pH conditions

## Sheet: Table S2
ID	Date	Calibration Date	Treatment pH	Salinity	Temperature	pH	CO2	pCO2	HCO3	CO3	DIC	TA	Aragonite.Sat	Calcite.Sat	Comment
OA2_23_06_30_T1	23_06_30	23_06_30	7.2	35	25	7.07426	142.423	5032.48	2402.66	30.8323	2575.92	2476.99	0.489324	0.742373
OA2_23_06_30_T2	23_06_30	23_06_30	7.6	35	25.5	7.40016	67.4664	2413.97	2433.77	67.3666	2568.6	2595.14	1.07165	1.62337
OA2_23_06_30_T3	23_06_30	23_06_30	8.1	35	25.6111	7.87991	8.61218	309	939.689	78.8259	1027.13	1169.87	1.2546	1.89986
OA2_23_07_03_T1	23_07_03	23_06_30	7.2	38	25.0556	7.11763	105.149	3779.07	2005.32	30.4512	2140.92	2081.94	0.472819	0.714715
OA2_23_07_03_T2	23_07_03	23_06_30	7.6	37	25.6111	7.35715	74.4481	2698.96	2474.5	65.1443	2614.09	2631.05	1.02202	1.54353
OA2_23_07_03_T3	23_07_03	23_06_30	8.1	37	25.7222	7.84689	10.5973	385.24	1090.16	88.9994	1189.76	1341.58	1.39697	2.10908
OA2_23_07_05_T1	23_07_05	23_06_30	7.2	38	24.9444	7.10489	129.507	4641.59	2393.33	35.1494	2557.99	2478.85	0.545514	0.824884
OA2_23_07_05_T2	23_07_05	23_06_30	7.6	37	25.3889	7.44967	60.5848	2184.26	2481.21	80.1747	2621.97	2673.47	1.25658	1.8991
OA2_23_07_05_T3	23_07_05	23_06_30	8.1	37	25.6667	7.90702	10.1731	369.312	1200.66	112.347	1323.18	1507.77	1.76301	2.66216
OA2_23_07_07_T1	23_07_07	23_07_07	7.2	38	24.6111	6.95769	144.16	5123.58	1885.95	19.495	2049.61	1935.69	0.30214	0.457338
OA2_23_07_07_T2	23_07_07	23_07_07	7.6	37	25.4444	7.27854	81.4763	2941.54	2252.5	49.1806	2383.16	2372.84	0.771001	1.16503
OA2_23_07_07_T3	23_07_07	23_07_07	8.1	36	25.6111	7.96602	9.33693	336.742	1251.88	130.979	1392.2	1602.66	2.07024	3.13031
OA2_23_07_10_T1	23_07_10	23_07_07	7.2	37	25.0556	7.24645	97.5214	3486.76	2485.32	49.6851	2632.53	2604.92	0.777578	1.17637
OA2_23_07_10_T2	23_07_10	23_07_07	7.6	37	25.6111	7.25515	72.8904	2642.49	1915.59	39.8743	2028.36	2016.31	0.625571	0.944783
OA2_23_07_10_T3	23_07_10	23_07_07	8.1	37	25.5556	7.84728	13.3693	484.005	1372.18	111.441	1496.99	1668.21	1.74792	2.64029
OA2_23_07_12_T1	23_07_12	23_07_07	7.2	37	25.1111	7.27332	92.2043	3301.25	2502.48	53.3299	2648.02	2630.66	0.834822	1.26276
OA2_23_07_12_T2	23_07_12	23_07_07	7.6	38	25.7222	7.35503	73.1219	2671.98	2440.07	65.5894	2578.78	2598.45	1.02133	1.54065
OA2_23_07_12_T3	23_07_12	23_07_07	8.1	38	25.6667	7.83817	12.4875	455.679	1266.19	103.32	1382	1547.5	1.60846	2.42674
OA2_23_07_14_T1	23_07_14	23_07_14	7.2	37	25.0556	7.07345	117.698	4208.18	2013.97	27.0332	2158.7	2081.73	0.423072	0.640053
OA2_23_07_14_T2	23_07_14	23_07_14	7.6	37	25.5556	7.33428	60.4132	2187.13	1902.97	47.4317	2010.82	2022.77	0.743951	1.12376
OA2_23_07_14_T3	23_07_14	23_07_14	8.1	36	25.5556	7.82715	10.171	366.317	989.434	75.036	1074.64	1207.28	1.18571	1.79316
OA2_23_07_17_T1	23_07_17	23_07_14	7.2	37	24.8889	7.26283	95.1399	3387.4	2509.74	51.7851	2656.67	2634.19	0.809856	1.22583
OA2_23_07_17_T2	23_07_17	23_07_14	7.6	37	25.6111	7.36015	69.5227	2520.4	2326.81	61.6807	2458.01	2476.6	0.967682	1.46147
OA2_23_07_17_T3	23_07_17	23_07_14	8.1	37	25.5	7.84541	12.5292	452.964	1279.06	103.222	1394.81	1558.28	1.61861	2.44538
OA2_23_07_19_T1	23_07_19	23_07_14	7.2	39	24.7222	7.11065	151.973	5444.75	2851.25	42.9861	3046.21	2953.11	0.660958	0.999629
OA2_23_07_19_T2	23_07_19	23_07_14	7.6	40	25.5	7.30893	89.6832	3293.09	2711.78	67.7906	2869.25	2873.58	1.03628	1.56319
OA2_23_07_19_T3	23_07_19	23_07_14	8.1	39	25.4444	8.01988	7.9664	290.605	1229.79	154.476	1392.23	1647.28	2.38227	3.59485
OA2_23_07_21_T1	23_07_21	23_07_21	7.2	36	25	7.03741	134.845	4789.54	2106.04	25.3963	2266.29	2168.95	0.400296	0.606403
OA2_23_07_21_T2	23_07_21	23_07_21	7.6	38	25.4444	7.3057	88.6716	3217.95	2627.19	62.3985	2778.26	2776.21	0.970476	1.46521
OA2_23_07_21_T3	23_07_21	23_07_21	8.1	37	25.5	7.92341	11.0298	398.755	1347.52	130.142	1488.69	1692.48	2.04072	3.08312
OA2_23_07_24_T1	23_07_24	23_07_21	7.2	38	24.8889	7.16103	123.761	4429.46	2599.91	43.3631	2767.03	2703.89	0.672832	1.01758
OA2_23_07_24_T2	23_07_24	23_07_21	7.6	39	25.2778	7.33328	73.9592	2686.81	2341.95	60.1678	2476.08	2488.83	0.927242	1.39994
OA2_23_07_24_T3	23_07_24	23_07_21	8.1	40	25.6111	7.81365	14.5697	536.455	1411.37	113.251	1539.19	1713.93	1.73199	2.61172
OA2_23_07_26_T1	23_07_26	23_07_21	7.2	37	24.9444	7.05671	158.327	5645.05	2601.12	33.4574	2792.9	2681.17	0.523359	0.792043
OA2_23_07_26_T2	23_07_26	23_07_21	7.6	37	25.2778	7.24793	86.7709	3119.7	2228.45	45.0681	2360.29	2339.02	0.706008	1.06737
OA2_23_07_26_T3	23_07_26	23_07_21	8.1	37	25.7222	7.89589	10.9963	399.745	1266.32	115.728	1393.05	1578.56	1.81651	2.74249
OA2_23_07_28_T1	23_07_28	23_07_28	7.2	40	24.7778	7.06775	143.317	5168.64	2452.39	34.2623	2629.97	2535.87	0.522253	0.789579
OA2_23_07_28_T2	23_07_28	23_07_28	7.6	37	25.2222	7.25706	89.1856	3202.07	2336.62	48.1614	2473.97	2453.76	0.754281	1.14054
OA2_23_07_28_T3	23_07_28	23_07_28	8.1	36	25.5556	7.87715	11.6398	419.217	1270.48	108.107	1390.23	1561.48	1.70828	2.58345
OA3_23_10_20_T1	23_10_20	23_10_20	7.2	35	24.8889	7.03751	159.954	5636.13	2474.1	29.0539	2663.11	2543.81	0.460864	0.69943
OA3_23_10_20_T2	23_10_20	23_10_20	7.6	35	25.3333	7.45853	51.254	1826.26	2108.14	66.341	2225.73	2270.91	1.0545	1.59821
OA3_23_10_20_T3	23_10_20	23_10_20	8.1	35	24.8889	7.82651	10.1061	356.09	961.622	69.4692	1041.2	1164.58	1.10195	1.67237
OA3_23_10_23_T1	23_10_23	23_10_20	7.2	36	25.2222	7.10291	126.232	4508.7	2302.31	32.5464	2461.09	2381.57	0.51351	0.777382
OA3_23_10_23_T2	23_10_23	23_10_20	7.6	40	26	7.42567	52.6294	1956.45	2102.13	70.0254	2224.78	2276.5	1.07264	1.61545
OA3_23_10_23_T3	23_10_23	23_10_20	8.1	35	25.6111	7.80891	11.9604	429.131	1108.19	78.9405	1199.09	1329.1	1.25642	1.90263
OA3_23_10_25_T1	23_10_25	23_10_20	7.2	35	25.7778	7.17254	112.82	4064.78	2422.53	40.1081	2575.46	2518.95	0.638873	0.966961
OA3_23_10_25_T2	23_10_25	23_10_20	7.6	36	26.2778	7.3865	50.3824	1847.27	1801.46	50.8538	1902.7	1930.65	0.806305	1.21664
OA3_23_10_25_T3	23_10_25	23_10_20	8.1	34	26.2778	7.77637	11.8245	429.104	1020.98	67.5576	1100.36	1213.92	1.08582	1.6439
OA3_23_10_27_T1	23_10_27	23_10_27	7.2	35	25.1111	7.08202	147.916	5241.21	2545.75	33.3928	2727.06	2625.47	0.530234	0.804169
OA3_23_10_27_T2	23_10_27	23_10_27	7.6	36	25.8333	7.37051	68.7313	2492.56	2348.82	62.8802	2480.43	2500.79	0.994903	1.5033
OA3_23_10_27_T3	23_10_27	23_10_27	8.1	34	25.6667	7.7987	11.7491	419.957	1055.65	71.9125	1139.31	1258.96	1.1523	1.74784
OA3_23_10_30_T1	23_10_30	23_10_27	7.2	38	26.0556	7.05723	122.129	4499.63	2066.01	28.3175	2216.45	2136.75	0.441595	0.665433
OA3_23_10_30_T2	23_10_30	23_10_27	7.6	36	26.8889	7.3231	70.5432	2625.35	2204.89	54.9994	2330.44	2339.24	0.874607	1.31714
OA3_23_10_30_T3	23_10_30	23_10_27	8.1	35	26.6667	7.81756	9.05122	333.32	872.803	65.9155	947.769	1070.62	1.05452	1.59164
OA3_23_11_01_T1	23_11_01	23_10_27	7.2	38	25.4444	7.1097	146.543	5318.19	2764.86	41.8172	2953.22	2864.11	0.650378	0.981929
OA3_23_11_01_T2	23_11_01	23_10_27	7.6	40	26.1667	7.51325	45.2182	1687.81	2216.64	90.8897	2352.75	2440.03	1.3932	2.09711
OA3_23_11_01_T3	23_11_01	23_10_27	8.1	37	26.2222	7.81472	11.4872	422.771	1107.82	85.5321	1204.84	1348.72	1.3456	2.02834
OA3_23_11_03_T1	23_11_03	23_11_03	7.2	34	25.4444	7.11418	120.92	4298.28	2236.89	31.252	2389.06	2312.89	0.500228	0.759274
OA3_23_11_03_T2	23_11_03	23_11_03	7.6	34	26.5556	7.42977	53.7762	1964.89	2101.33	63.2336	2218.34	2255.93	1.01776	1.53952
OA3_23_11_03_T3	23_11_03	23_11_03	8.1	34	26.0556	7.75285	12.015	433.63	978.614	60.8455	1051.47	1155.11	0.976849	1.47994
OA3_23_11_06_T1	23_11_06	23_11_03	7.2	35	25.1667	7.0129	142.405	5052.97	2092.51	23.4567	2258.37	2150.48	0.372558	0.564938
OA3_23_11_06_T2	23_11_06	23_11_03	7.6	35	26.1667	7.33867	62.535	2274.85	1983.15	48.8228	2094.5	2104.52	0.779151	1.17786
OA3_23_11_06_T3	23_11_06	23_11_03	8.1	35	25.8333	7.73442	12.0442	434.534	944.061	57.1112	1013.22	1112.84	0.909954	1.37702
OA3_23_11_08_T1	23_11_08	23_11_03	7.2	36	25.3333	7.03765	167.974	6016.37	2641.89	32.2678	2842.13	2718.66	0.509372	0.770854
OA3_23_11_08_T2	23_11_08	23_11_03	7.6	36	26.4444	7.45712	48.7403	1794.38	2056.93	68.7348	2174.4	2226.59	1.09068	1.64487
OA3_23_11_08_T3	23_11_08	23_11_03	8.1	35	26.3889	7.64818	17.5905	643.398	1142.45	57.8273	1217.87	1304.49	0.923857	1.39564
OA3_23_11_10_T1	23_11_10	23_11_10	7.2	37	25.3333	7.1578	132.468	4769.29	2767.42	45.5717	2945.46	2875.28	0.714073	1.07937
OA3_23_11_10_T2	23_11_10	23_11_10	7.6	36	26.4444	7.46412	50.3829	1854.85	2160.8	73.379	2284.56	2340.24	1.16438	1.75601
OA3_23_11_10_T3	23_11_10	23_11_10	8.1	37	26.17	NA	NA	NA	NA	NA	NA	NA	NA	NA	Error in TA measurement yielded negative value. Used NA
OA3_23_11_13_T1	23_11_13	23_11_10	7.2	37	25.3333	7.1578	130.039	4681.84	2716.68	44.7361	2891.45	2822.87	0.700979	1.05958
OA3_23_11_13_T2	23_11_13	23_11_10	7.6	36	26.4444	7.46412	52.8898	1947.15	2268.31	77.0301	2398.23	2455.05	1.22231	1.84338
OA3_23_11_13_T3	23_11_13	23_11_10	8.1	37	26.1667	7.78385	12.3647	454.445	1109.46	79.6197	1201.45	1334.27	1.25227	1.88798
OA3_23_11_15_T1	23_11_15	23_11_10	7.2	36	25.3333	7.07365	163.091	5841.47	2786.78	36.9792	2986.85	2874.03	0.583745	0.883406
OA3_23_11_15_T2	23_11_15	23_11_10	7.6	36	26.3333	7.46437	53.2709	1955.84	2281.21	77.1999	2411.68	2468.2	1.22436	1.84711
OA3_23_11_15_T3	23_11_15	23_11_10	8.1	36	26.1667	7.75275	14.0194	512.617	1162.56	75.9641	1252.55	1373.85	1.2038	1.81706
OA3_23_11_17_T1	23_11_17	23_11_17	7.2	40	25.5556	6.97679	173.296	6372.1	2441.48	28.4651	2643.24	2510.83	0.43523	0.65641
OA3_23_11_17_T2	23_11_17	23_11_17	7.6	37	26.3333	7.45246	54.9881	2029.3	2307.68	77.6847	2440.36	2496.04	1.22277	1.84254
OA3_23_11_17_T3	23_11_17	23_11_17	8.1	36	26.2222	7.64763	19.2917	706.362	1257.15	64.6149	1341.06	1434.29	1.02422	1.54572

## Sheet: Table S3_Proloculus-measurement
Tank	State	Summer 2023 (OA2)			Fall 2023 (OA3)			Total (OA2+OA3)
		Microsphere	Megalosphere	Total	Microsphere	Megalosphere	Total	Microsphere	Megalosphere	Total
pH 7.2	Live	4	1	5	4	0	4	8	1	9
pH 7.2	Dead	2	2	4	5	0	5	7	2	9
pH 7.6	Live	5	0	5	5	0	5	10	0	10
pH 7.6	Dead	6	5	11	2	1	3	8	6	14
pH 8.1	Live	3	3	6	3	0	3	6	3	9
pH 8.1	Dead	2	2	4	5	1	6	7	3	10
No treatment	Dead	5	3	8	7	0	7	12	3	15
ggplot(proloc, aes(x=Proloculus.Diameter)) +
geom_histogram(aes(y= after_stat(density)), alpha=0.5, binwidth=0.5) + geom_density() +
theme_classic() + xlab("proloculus size (uM)") + ylab("relative frequency") + geom_vline(xintercept=50, color = "blue") + geom_vline(xintercept=55, color = "red")

## Sheet: Table S4_Proloculus_classify
Trial	tank	Specimen	Treatment	Test Radius	Test Diameter	Nchamber	Proloculus Radius	Proloculus Diameter	LifeStage
OA3	pH 7.6	H4	Dead	203.38	406.76	16	30.09	60.18	Megalosphere
OA2	pH 8.1	H3	Dead	166.88	333.76	19	30.51	61.02	Megalosphere
OA2	pH 7.6	H4	Dead	208.52	417.04	15	30.97	61.94	Megalosphere
OA2	pH 8.1	H2	Dead	177.34	354.68	13	32.28	64.56	Megalosphere
OA2	pH 7.6	H12	Dead	185.18	370.36	13	32.5	65	Megalosphere
OA2	pH 7.6	H8	Dead	149.41	298.82	11	32.74	65.48	Megalosphere
OA3	pH 8.1	H1	Dead	145.79	291.58	11	33.29	66.58	Megalosphere
OA2	pH 7.2	H2	Dead	182.93	365.86	14	33.32	66.64	Megalosphere
OA2	pH 7.2	H5	Dead	135.25	270.5	11	33.84	67.68	Megalosphere
OA2	pH 7.6	H5	Dead	195.18	390.36	13	35.57	71.14	Megalosphere
OA2	pH 7.6	H7	Dead	155.89	311.78	12	40.66	81.32	Megalosphere
OA2	pH 8.1	H2	Live	203.82	407.64	16	27.56	55.12	Megalosphere
OA2	pH 7.2	H3	Live	179.91	359.82	13	29.22	58.44	Megalosphere
OA2	pH 8.1	H3	Live	186.82	373.64	13	33.42	66.84	Megalosphere
OA2	pH 8.1	H6	Live	231.43	462.86	17	36.34	72.68	Megalosphere
OA2	Untreated	H5	Untreated	196.61	393.22	14	31.77	63.54	Megalosphere
OA2	Untreated	H4	Untreated	212.08	424.16	16	32.42	64.84	Megalosphere
OA2	Untreated	H2	Untreated	188.51	377.02	14	32.71	65.42	Megalosphere
OA3	pH 7.2	H4	Dead	186.02	372.04	22	15.33	30.66	Microsphere
OA3	pH 8.1	H4	Dead	177.16	354.32	20	15.77	31.54	Microsphere
OA3	pH 7.6	H6	Dead	164.07	328.14	23	15.83	31.66	Microsphere
OA3	pH 7.2	H5	Dead	184.84	369.68	21	16.07	32.14	Microsphere
OA3	pH 7.6	H1	Dead	175.49	350.98	19	16.52	33.04	Microsphere
OA2	pH 7.2	H1	Dead	212.61	425.22	21	18.16	36.32	Microsphere
OA2	pH 7.6	H9	Dead	200.77	401.54	20	18.24	36.48	Microsphere
OA3	pH 8.1	H6	Dead	219.65	439.3	26	18.25	36.5	Microsphere
OA2	pH 7.2	H6	Dead	175.91	351.82	20	18.48	36.96	Microsphere
OA2	pH 8.1	H6	Dead	208.38	416.76	24	18.53	37.06	Microsphere
OA2	pH 7.6	H2	Dead	140.81	281.62	17	19.55	39.1	Microsphere
OA3	pH 7.2	H3	Dead	156.33	312.66	17	20.17	40.34	Microsphere
OA2	pH 7.6	H3	Dead	193.18	386.36	19	20.24	40.48	Microsphere
OA3	pH 8.1	H2	Dead	149.65	299.3	23	20.92	41.84	Microsphere
OA2	pH 7.6	H6	Dead	163.47	326.94	16	21.46	42.92	Microsphere
OA3	pH 7.2	H1	Dead	195.15	390.3	21	21.83	43.66	Microsphere
OA2	pH 7.6	H11	Dead	174.07	348.14	17	21.94	43.88	Microsphere
OA3	pH 8.1	H3	Dead	158.88	317.76	15	22.71	45.42	Microsphere
OA2	pH 8.1	H7	Dead	187.29	374.58	18	22.81	45.62	Microsphere
OA3	pH 7.2	H2	Dead	188.23	376.46	23	24.57	49.14	Microsphere
OA2	pH 7.6	H1	Dead	158.89	317.78	13	25.86	51.72	Microsphere
OA3	pH 8.1	H5	Dead	190.11	380.22	16	27.22	54.44	Microsphere
OA3	pH 7.2	H3	Live	160.21	320.42	28	6.7	13.4	Microsphere
OA3	pH 7.2	H2	Live	117.01	234.02	16	14.05	28.1	Microsphere
OA2	pH 7.2	H4	Live	170.53	341.06	22	16.23	32.46	Microsphere
OA2	pH 7.6	H1	Live	193.68	387.36	21	16.36	32.72	Microsphere
OA2	pH 7.6	H5	Live	190.48	380.96	21	16.61	33.22	Microsphere
OA2	pH 7.6	H3	Live	184.04	368.08	21	17.26	34.52	Microsphere
OA3	pH 7.2	H5	Live	185.98	371.96	21	18.05	36.1	Microsphere
OA3	pH 7.6	H3	Live	173.18	346.36	20	18.09	36.18	Microsphere
OA3	pH 8.1	H1	Live	191.93	383.86	20	19.1	38.2	Microsphere
OA3	pH 7.6	H2	Live	180.75	361.5	16	19.41	38.82	Microsphere
OA2	pH 7.6	H6	Live	198.29	396.58	22	19.6	39.2	Microsphere
OA2	pH 7.2	H1	Live	244.55	489.1	21	20.24	40.48	Microsphere
OA2	pH 7.2	H5	Live	222.34	444.68	24	20.46	40.92	Microsphere
OA2	pH 8.1	H1	Live	147.54	295.08	15	20.58	41.16	Microsphere
OA3	pH 8.1	H3	Live	175.06	350.12	21	20.72	41.44	Microsphere
OA3	pH 7.6	H1	Live	203.17	406.34	21	20.75	41.5	Microsphere
OA3	pH 8.1	H5	Live	200.35	400.7	21	20.77	41.54	Microsphere
OA3	pH 7.6	H4	Live	187.35	374.7	21	20.9	41.8	Microsphere
OA2	pH 7.6	H4	Live	205.14	410.28	22	21.04	42.08	Microsphere
OA3	pH 7.6	H5	Live	203.76	407.52	22	22.04	44.08	Microsphere
OA2	pH 8.1	H5	Live	166.33	332.66	16	22.29	44.58	Microsphere
OA2	pH 8.1	H4	Live	166.46	332.92	16	22.33	44.66	Microsphere
OA2	pH 7.2	H6	Live	171.09	342.18	15	23.44	46.88	Microsphere
OA3	pH 7.2	H4	Live	218.6	437.2	23	25.11	50.22	Microsphere
OA2	Untreated	H6	Untreated	162.49	324.98	22	8.21	16.42	Microsphere
OA3	Untreated	H1	Untreated	180.51	361.02	22	16.66	33.32	Microsphere
OA3	Untreated	H6	Untreated	127.14	254.28	15	17.33	34.66	Microsphere
OA3	Untreated	H7	Untreated	134.43	268.86	17	17.97	35.94	Microsphere
OA3	Untreated	H3	Untreated	176.1	352.2	23	18.05	36.1	Microsphere
OA3	Untreated	H2	Untreated	121.02	242.04	15	18.58	37.16	Microsphere
OA3	Untreated	H8	Untreated	159.08	318.16	18	19.08	38.16	Microsphere
OA2	Untreated	H7	Untreated	165.04	330.08	18	19.22	38.44	Microsphere
OA2	Untreated	H3	Untreated	181.38	362.76	20	19.7	39.4	Microsphere
OA2	Untreated	H8	Untreated	211.69	423.38	22	21.3	42.6	Microsphere
OA2	Untreated	H1	Untreated	148.55	297.1	13	22.77	45.54	Microsphere
OA3	Untreated	H4	Untreated	199.07	398.14	20	23.15	46.3	Microsphere
